# Supplementary material for: Arterial stiffness in patients with coronary artery disease: relation with in-stent restenosis following percutaneous coronary intervention
Source: BMC Cardiovasc Disord. 2016 Jun 6;16:128. doi: 10.1186/s12872-016-0305-4 (PMC4895968; doi:10.1186/s12872-016-0305-4)
Supplement: Additional file 1: — The study data. (XLSX 16 kb) [file 12872_2016_305_MOESM1_ESM.xlsx]

## Sheet: PWV
Control	CAD	ISR	LM
12.68	10.3	16.8	11.6
7.72	10.2	17	18.6
8.53	11.8	10.8	13.6
9.88	10.3	11.7	12.5
8.96	11.3	15.5	12.2
9.3	9.7	18.4	14
7.03	13.8	15.4	9.5
5.82	18.4	12.6	16
7.7	10.2	9	17
11.27	11.9	12.7
6.84	13.9	14.7
7.83	11.2	10.9
8.32	16.4	17.9
7.49	15.1	8.2
8.36	13.6	12
7.16	14	19
6.13	16	10.8
11.46	11.2	16.4
8.04	18.7	12.9
8.6	12.5	12.2
7.67	9.1	13
6.69	12.2	18.2
7.21	10.8	16.7
8.57	9.1
10.28	8.3
6.44	12
6.93	10.8
8.88	9.4
9.06	9
8.24	12.8
6.27	11.6
8.83	9.3
7.86	9.7
6.27	13.4
11.33	11.5
5.36	11.3
6.59	18.3
10.04	12
6.76	12.4
5.4	10.9
8.81	10.2
10.49	10
12.27	18.6
6.8	13.6
10.54	13.9
9.61	14
9.81	12.5
6.52	12.2
6.46	6.4
8.66	14.3
8.93	10.1
6.47	10.2
6.86	11.3
7.68	12.7
7.53	6.5
8.65	12.4
5.85	10.7
14.4	12.5
7.95	11.2
	9.2
	14.7
	13.1
	12.9
	10.2
	10.7
	13.9
	9.6
	11
	14
	9
	12.2
	13
	15.7
	12.6
	8.4
	12
	11.3
	13.1
	10.6
	18.1
	17.6
	11
	9.7
	16.7
	10.4
	14.8
	10.7
	10
	11.5
	10.4
	13
	7.3
	9.2
	8.9
	10.4
	10.9
	8.7
	10.1
	11.2
	11.7
	9.5
	16
	11.5
	11.1
	14.4
	11
	10.5
	11.5
	5.4
	15
	12.2
	15.2
	17
	8.9
	9.9
	12.2
	16.3
	15.5
	15.4
	11.3
	11.4
	10.7
	10.7
	12.2
	11.3
	14
	13.6
	11.6
	6.4
	15.4
	10.4
	14.2
	14.8
	9.5
	8.7
	11.5
	12.4
	16.8
	17
	10.8
	11.7
	15.5
	18.4
	15.4
	12.6
	9
	12.7
	14.7
	10.9
	17.9
	8.2
	12
	19
	10.8
	16.4
	12.9
	12.2
	13
	18.2
	16.7

## Sheet: AIx central
Control	CAD	ISR	LM
37.89	42.6	39.3	56.2
14.82	26.5	40.5	40.8
39.52	21.2	49.4	50.5
37.94	47.3	24.2	68.9
28.03	55.6	55.3	65.5
21.15	43.7	55.8	34
37.26	48.1	32.5	42.8
16.8	64.6	17.7	38.7
38.85	52.5	28.4	50
39.33	37.6	54.1
24.08	51.6	60.4
27.74	50	57.2
34.17	42.8	24.8
31.37	55.1	31.9
37.59	46.7	22.7
18.22	64	41.4
5.71	41	18.7
39.65	33	42.7
10.7	49.5	56.2
30.41	41	22.6
15.4	12.6	43.2
25.85	36	55.6
29.19	41.8	38.7
27.07	17.6
44.38	19
12.75	9.7
23.06	50
25.88	30
35.78	33.5
25.54	66.5
18.22	56.2
26.88	14
27.07	45.1
15.96	34
24.49	28
6.58	46.1
23.04	34.3
43.79	29
14.54	29.6
5.37	50.8
38.98	26.5
38.33	35.2
16.96	40.8
28.22	50.5
34.28	55.9
35.47	27.6
43.36	68.9
18.02	65.5
11.72	41.6
34.43	48.7
42.5	23.3
21.07	14.7
29.75	21.9
25.02	30.1
11.9	31.5
35.7	50
13.35	26.1
36.92	7.6
29.57	47.3
	47.5
	33.6
	34.5
	51.6
	39.7
	30.5
	34.3
	35.4
	27.9
	34
	41
	48.4
	23.1
	70.9
	54.4
	66.6
	43.6
	28
	60.9
	18.1
	53.1
	40.6
	30.5
	19.3
	33.3
	15.8
	59.2
	50.8
	48.6
	11.6
	43.8
	31.8
	16.8
	8.6
	12.7
	49
	16.9
	15.9
	36.9
	37.3
	36
	42.8
	38.7
	24.2
	48.9
	74.7
	36.3
	51.1
	20.6
	40.1
	59.2
	24.8
	30.8
	50
	6
	43.3
	26.4
	33.8
	34.9
	37.8
	25.9
	52.9
	12.7
	51.6
	23.6
	38.3
	66.4
	44
	29.6
	10.9
	32.6
	69.7
	40.7
	52.7
	12
	45.3
	13.2
	72.5
	39.3
	40.5
	49.4
	24.2
	55.3
	55.8
	32.5
	17.7
	28.4
	54.1
	60.4
	57.2
	24.8
	31.9
	22.7
	41.4
	18.7
	42.7
	56.2
	22.6
	43.2
	55.6
	38.7

## Sheet: AIx brachial
Control	CAD	ISR	LM
12.77	9.8	3.4	36.6
-41.87	-22.1	5.6	6.2
16.39	-32.4	23.1	25.4
12.66	19.1	-26.6	61.8
-10.7	35.6	34.9	55.1
-26.95	12	35.9	-7.1
10.66	20.6	-10.1	10.2
-37.21	53.2	-39.5	2.2
14.81	29.4	-18.3	20
15.95	0.2	32.4
-20.04	27.5	45
-11.4	24.6	38.6
38.49	9.7	-25.3
-2.84	34.6	-11.4
11.85	17.9	-29.5
0.36	52	7.5
-63.35	6	-37.3
16.7	-10	9.9
-51.6	23.4	36.6
-5.1	6	-29.6
-40.51	-50	11
-15.84	-4	35.5
-7.96	8.3	2.2
-12.97	-39.6
27.86	-36.8
-46.75	-55
-22.44	25
-15.79	-14.7
7.57	-8
-16.58	57
-33.85	36.6
-13.43	-46
-12.98	14.7
-39.18	-7.5
-19.07	-18
-61.31	16.8
-24.48	-6.6
26.45	-17
-42.52	-16
-64.17	26
15.11	-22
13.58	-4.8
-36.81	6.2
0.36	25.4
42.64	36
9.83	-19.9
25	61.8
-34.32	55.1
-49.17	7.8
4.4	21.9
23.43	-28.4
-27.13	-45.2
-6.65	-31.1
-17.81	-14.9
-48.75	-12.2
7.38	24.5
-45.33	-22.9
10.25	-59.3
-7.08	19.1
	19.6
	-8
	-6.3
	27.7
	4.1
	-14.1
	-6.6
	-4.3
	-19.2
	-7.1
	6.7
	21.3
	-28.8
	65.8
	33.1
	56.8
	11.8
	-19
	46
	-38.5
	30.5
	5.9
	-14
	-36
	-8.6
	-43.2
	42.5
	25.9
	21.6
	-51.3
	12.2
	-11.5
	-41.2
	-57.3
	-49.3
	22.4
	-40.9
	-43
	-1.5
	-0.6
	-3.3
	10.2
	2.2
	-26.5
	22.3
	73.2
	-2.7
	26.5
	-33.6
	4.8
	42.5
	-25.3
	-13.5
	20
	-62.5
	11.2
	-22.2
	-7.6
	-5.5
	0.3
	-23.2
	30.1
	-49.2
	27.6
	-27.8
	1.2
	56.9
	12.6
	-15.9
	-52.8
	-9.9
	63.4
	6
	29.8
	-50.6
	15.1
	-48.3
	68.8
	3.4
	5.6
	23.1
	-26.6
	34.9
	35.9
	-10.1
	-39.5
	-18.3
	32.4
	45
	38.6
	-25.3
	-11.4
	-29.5
	7.5
	-37.3
	9.9
	36.6
	-29.6
	11
	35.5
	2.2
